# Supplementary material for: An Organic Solvent-Tolerant α-L-Rhamnosidase from Dictyoglomus thermophilum and Its Application in Production of Icariside I from Icariin
Source: Molecules. 2025 Jul 3;30(13):2847. doi: 10.3390/molecules30132847 (PMC12251106; doi:10.3390/molecules30132847)
Supplement: Supplementary file 1 [file molecules-30-02847-s001.zip]

Archive with 1 entries (1 files):
- molecules-3655045-supplementary.pdf
